# Supplementary material for: Vemurafenib Inhibits Enterovirus A71 Genome Replication and Virus Assembly
Source: Pharmaceuticals (Basel). 2022 Aug 27;15(9):1067. doi: 10.3390/ph15091067 (PMC9500672; doi:10.3390/ph15091067)
Supplement: Supplementary file 1 [file pharmaceuticals-15-01067-s001.zip]

Archive with 1 entries (1 files):
- pharmaceuticals-1848841-supplementary.pdf
